# Supplementary material for: Peptide Derivatives of the Zonulin Inhibitor Larazotide (AT1001) as Potential Anti SARS-CoV-2: Molecular Modelling, Synthesis and Bioactivity Evaluation
Source: Int J Mol Sci. 2021 Aug 30;22(17):9427. doi: 10.3390/ijms22179427 (PMC8431481; doi:10.3390/ijms22179427)
Supplement: Supplementary file 1 [file ijms-22-09427-s001.zip]

Archive with 1 entries (1 files):
- ijms-1321197-supplementary.pdf
